# Supplementary material for: Identifying Features of a System of Practice to Inform a Contemporary Competency Framework for Paramedics in Canada
Source: Healthcare (Basel). 2024 May 5;12(9):946. doi: 10.3390/healthcare12090946 (PMC11083595; doi:10.3390/healthcare12090946)
Supplement: Supplementary file 1 [file healthcare-12-00946-s001.zip]

Archive with 1 entries (1 files):
- healthcare-2955811-supplementary.pdf
